# Supplementary material for: CRISPR-Cas9-mediated editing of ZmPL1 gene improves tolerance to drought stress in maize
Source: GM Crops Food. 2025 Jan 17;16(1):1–16. doi: 10.1080/21645698.2024.2448869 (PMC12758173; doi:10.1080/21645698.2024.2448869)
Supplement: Supplemental Material [file KGMC_A_2448869_SM5043.zip]

Archive with 2 entries (2 files):
- Supplementary Figures-reviews clean.doc
- Supplementary Tables.doc
